# Supplementary material for: Pathological complete response in MMR-deficient/MSI-high and KRAS-mutant patient with locally advanced rectal cancer after neoadjuvant chemoradiation with immunotherapy: A case report
Source: Front Oncol. 2022 Sep 23;12:926480. doi: 10.3389/fonc.2022.926480 (PMC9545900; doi:10.3389/fonc.2022.926480)
Supplement: Supplementary file 2 [file Table_1.xlsx]

## Sheet: Sheet1
Gene	Accession	Exosomes	DNA change	Amino acid change	Mutation abundance	Cosmic ID	Mutation type
KRAS	NM_033360	exon2	c.38C>T	p.G13D	0.215	COSM532	missense mutations
PIK3CA	NM_006218	exon21	c.3140A>G	p.H1047R	0.233	COSM775	missense mutations
ERBB2	NM_004448	exon21	c.2524G>A	p.V842I	0.229	COSM14065	missense mutations
ERBB3	NM_001982	exon3	c.310G>A	p.V104M	0.231	COSM20710	missense mutations
MLH1	NM_000249	exon3	c.306+2T>G	/	0.477	/	splicing mutation
APC	NM_000038	exon14	c.1738dupA	p.V579fs	0.197	/	frameshift insertion
CDK12	NM_016507	exon14	c.4383delC	p.G1461fs	0.243	/	frameshift deletion
FBXW7	NM_033632	exon8	c.1177G>A	p.R393X	0.196	COSM22973	nonsense mutation
